# Supplementary material for: A mitochondrial megachannel resides in monomeric F1FO ATP synthase
Source: Nat Commun. 2019 Dec 20;10:5823. doi: 10.1038/s41467-019-13766-2 (PMC6925261; doi:10.1038/s41467-019-13766-2)
Supplement: Supplementary file 4 — Supplementary Data 1 [file 41467_2019_13766_MOESM4_ESM.xlsx]

## Sheet: Supplementary Table 1
Protein Threshold 99%		Peptide Threshold 95%		Min # peptides 2
									Quantitative Value (emPAI)
ATP synthase_MS
#	Visible?	Starred?	Identified Proteins (100)	Accession Number	Alternate ID	Molecular Weight	Protein Grouping Ambiguity	Taxonomy	BioSample 1
1	TRUE	Empty	Uncharacterized protein OS=Sus scrofa OX=9823 GN=NDUFA7 PE=1 SV=2	F1SA62_PIG	NDUFA7	13 kDa		unknown	388.51
2	TRUE	Empty	NADH:ubiquinone oxidoreductase subunit S4 OS=Sus scrofa OX=9823 GN=NDUFS4 PE=1 SV=1	A0A287AMN2_PIG (+1)	NDUFS4	20 kDa		unknown	238.83
3	TRUE	Empty	Uncharacterized protein OS=Sus scrofa OX=9823 GN=NDUFV2 PE=1 SV=1	A0A286ZPT6_PIG (+1)	NDUFV2	26 kDa		unknown	150.07
4	TRUE	Empty	Cytochrome c oxidase subunit 5A OS=Sus scrofa OX=9823 GN=COX5A PE=1 SV=1	F1SJ34_PIG	COX5A	17 kDa		unknown	139.4
5	TRUE	Empty	ATP synthase subunit beta OS=Sus scrofa OX=9823 GN=ATP5B PE=1 SV=2	K7GLT8_PIG	ATP5B	61 kDa		unknown	85.026
6	TRUE	Empty	ATP synthase subunit d, mitochondrial OS=Sus scrofa OX=9823 GN=ATP5H PE=1 SV=1	A0A287B4I0_PIG	ATP5H	19 kDa		unknown	53.252
7	TRUE	Empty	ATP synthase subunit alpha, mitochondrial OS=Sus scrofa OX=9823 GN=ATP5A1 PE=1 SV=2	ATPA_PIG	ATP5A1	60 kDa	TRUE	unknown	51.27
8	TRUE	Empty	ATP synthase subunit delta, mitochondrial OS=Sus scrofa OX=9823 GN=ATP5D PE=1 SV=1	A0A286ZYL7_PIG	ATP5D	17 kDa		unknown	39.691
9	TRUE	Empty	Acyl carrier protein OS=Sus scrofa OX=9823 GN=NDUFAB1 PE=2 SV=1	D0G781_PIG (+1)	NDUFAB1	17 kDa		unknown	33.849
10	TRUE	Empty	Uncharacterized protein OS=Sus scrofa OX=9823 GN=NDUFB2 PE=1 SV=2	F1SRQ0_PIG	NDUFB2	12 kDa		unknown	33.583
11	TRUE	Empty	NADH dehydrogenase [ubiquinone] 1 beta subcomplex subunit 8, mitochondrial OS=Sus scrofa OX=9823 GN=NDUFB8 PE=2 SV=1	B8Y651_PIG (+1)	NDUFB8	22 kDa		unknown	30.288
12	TRUE	Empty	NADH:ubiquinone oxidoreductase subunit B10 OS=Sus scrofa OX=9823 GN=NDUFB10 PE=1 SV=1	I3LDC3_PIG	NDUFB10	21 kDa		unknown	29.493
13	TRUE	Empty	NADH dehydrogenase [ubiquinone] 1 alpha subcomplex subunit 12 OS=Sus scrofa OX=9823 GN=NDUFA12 PE=1 SV=2	F1SQP4_PIG	NDUFA12	17 kDa		unknown	20.234
14	TRUE	Empty	Ubiquinol-cytochrome c reductase core protein II OS=Sus scrofa OX=9823 GN=UQCRC2 PE=1 SV=3	F1RPD2_PIG	UQCRC2	48 kDa		unknown	19.745
15	TRUE	Empty	Cytochrome c oxidase subunit 4 isoform 1, mitochondrial OS=Sus scrofa OX=9823 GN=COX4I1 PE=1 SV=2	I3LER5_PIG	COX4I1	20 kDa		unknown	18.903
16	TRUE	Empty	NADH dehydrogenase [ubiquinone] 1 alpha subcomplex subunit 2 OS=Sus scrofa OX=9823 GN=NDUFA2 PE=1 SV=1	F1RGE3_PIG	NDUFA2	11 kDa		unknown	18.38
17	TRUE	Empty	NADH dehydrogenase [ubiquinone] iron-sulfur protein 6, mitochondrial OS=Sus scrofa OX=9823 GN=NDUFS6 PE=1 SV=1	F1S031_PIG	NDUFS6	13 kDa		unknown	18.231
18	TRUE	Empty	Uncharacterized protein OS=Sus scrofa OX=9823 GN=NDUFS3 PE=1 SV=1	A0A286ZNN4_PIG	NDUFS3	30 kDa		unknown	17.413
19	TRUE	Empty	Uncharacterized protein OS=Sus scrofa OX=9823 GN=LOC100516480 PE=1 SV=1	A0A287BJ57_PIG	LOC100516480	9 kDa		unknown	17.348
20	TRUE	Empty	Cytochrome c oxidase subunit 7A1, mitochondrial OS=Sus scrofa OX=9823 GN=COX7A1 PE=3 SV=1	CX7A1_PIG	COX7A1	9 kDa		unknown	12.67
21	TRUE	Empty	NADH:ubiquinone oxidoreductase subunit B7 OS=Sus scrofa OX=9823 GN=NDUFB7 PE=1 SV=3	F1SCH1_PIG	NDUFB7	16 kDa		unknown	12.641
22	TRUE	Empty	Uncharacterized protein OS=Sus scrofa OX=9823 PE=1 SV=3	F1SLR1_PIG		28 kDa		unknown	10.987
23	TRUE	Empty	Uncharacterized protein OS=Sus scrofa OX=9823 GN=NDUFA5 PE=1 SV=1	A0A287BAW0_PIG	NDUFA5	13 kDa		unknown	10.969
24	TRUE	Empty	ATP synthase subunit O, mitochondrial OS=Sus scrofa OX=9823 GN=ATP5O PE=1 SV=1	ATPO_PIG	ATP5O	23 kDa		unknown	10.077
25	TRUE	Empty	Uncharacterized protein OS=Sus scrofa OX=9823 GN=NDUFB4 PE=1 SV=1	A0A287BPW8_PIG	NDUFB4	15 kDa		unknown	8.2445
26	TRUE	Empty	Cytochrome c oxidase subunit 5B, mitochondrial OS=Sus scrofa OX=9823 GN=COX5B PE=2 SV=1	COX5B_PIG	COX5B	14 kDa		unknown	8.0741
27	TRUE	Empty	Uncharacterized protein OS=Sus scrofa OX=9823 GN=NDUFS5 PE=1 SV=1	F1SV23_PIG	NDUFS5	12 kDa		unknown	7.8738
28	TRUE	Empty	Uncharacterized protein OS=Sus scrofa OX=9823 GN=NDUFB5 PE=1 SV=1	F1SGC6_PIG	NDUFB5	22 kDa		unknown	7.6943
29	TRUE	Empty	NADH dehydrogenase [ubiquinone] 1 subunit C2 OS=Sus scrofa OX=9823 GN=NDUFC2 PE=1 SV=1	A0A287AZV7_PIG	NDUFC2	14 kDa		unknown	7.3731
30	TRUE	Empty	NADH:ubiquinone oxidoreductase core subunit S1 OS=Sus scrofa OX=9823 GN=NDUFS1 PE=1 SV=1	A0A287BLV7_PIG	NDUFS1	80 kDa		unknown	6.1866
31	TRUE	Empty	NADH:ubiquinone oxidoreductase core subunit S2 OS=Sus scrofa OX=9823 GN=NDUFS2 PE=1 SV=2	F1S1A8_PIG	NDUFS2	54 kDa		unknown	6.0875
32	TRUE	Empty	NADH dehydrogenase [ubiquinone] 1 alpha subcomplex subunit 10, mitochondrial OS=Sus scrofa OX=9823 GN=NDUFA10 PE=1 SV=1	F1SIS9_PIG	NDUFA10	40 kDa		unknown	6.0849
33	TRUE	Empty	Cytochrome c oxidase subunit 6A, mitochondrial OS=Sus scrofa OX=9823 GN=COX6A2 PE=1 SV=1	A0A287AEB7_PIG	COX6A2	11 kDa		unknown	5.8338
34	TRUE	Empty	NADH dehydrogenase [ubiquinone] flavoprotein 1, mitochondrial OS=Sus scrofa OX=9823 GN=NDUFV1 PE=1 SV=1	F1RVN1_PIG	NDUFV1	51 kDa		unknown	5.6056
35	TRUE	Empty	Uncharacterized protein OS=Sus scrofa OX=9823 GN=NDUFB3 PE=1 SV=1	F1SI50_PIG	NDUFB3	11 kDa		unknown	5.5952
36	TRUE	Empty	Prohibitin OS=Sus scrofa domesticus OX=9825 GN=PHB PE=4 SV=1	A0A0B8RZA3_PIG (+1)	PHB	30 kDa		unknown	5.0149
37	TRUE	Empty	Cytochrome b-c1 complex subunit 7 OS=Sus scrofa OX=9823 GN=UQCRB PE=1 SV=1	A0A286ZPR8_PIG	UQCRB	14 kDa		unknown	4.9981
38	TRUE	Empty	NADH-ubiquinone oxidoreductase chain 2 OS=Sus scrofa OX=9823 GN=NADH2 PE=3 SV=1	B6EDS4_PIG (+1)	NADH2	39 kDa		unknown	4.9618
39	TRUE	Empty	NADH:ubiquinone oxidoreductase subunit B11 OS=Sus scrofa OX=9823 GN=NDUFB11 PE=1 SV=1	A0A287BMW6_PIG	NDUFB11	17 kDa		unknown	4.9033
40	TRUE	Empty	Uncharacterized protein OS=Sus scrofa OX=9823 GN=PHB2 PE=1 SV=1	A0A287A7F6_PIG (+1)	PHB2	32 kDa		unknown	4.2399
41	TRUE	Empty	Uncharacterized protein OS=Sus scrofa OX=9823 PE=1 SV=2	F1SD73_PIG		7 kDa		unknown	4.1468
42	TRUE	Empty	Uncharacterized protein OS=Sus scrofa OX=9823 GN=NDUFA3 PE=1 SV=1	F1RNI5_PIG	NDUFA3	9 kDa	TRUE	unknown	3.9464
43	TRUE	Empty	Cytochrome c oxidase subunit 7C, mitochondrial OS=Sus scrofa OX=9823 GN=COX7C PE=1 SV=1	COX7C_PIG (+1)	COX7C	7 kDa		unknown	3.8167
44	TRUE	Empty	NADH:ubiquinone oxidoreductase subunit V3 OS=Sus scrofa OX=9823 GN=NDUFV3 PE=1 SV=1	A0A287BEK4_PIG (+1)	NDUFV3	43 kDa		unknown	3.67
45	TRUE	Empty	NADH dehydrogenase [ubiquinone] 1 alpha subcomplex subunit 6 OS=Sus scrofa OX=9823 GN=NDUFA6 PE=1 SV=2	F1SJP6_PIG	NDUFA6	15 kDa		unknown	3.2005
46	TRUE	Empty	Cytochrome b-c1 complex subunit 6 OS=Sus scrofa OX=9823 GN=LOC100524873 PE=1 SV=1	F1S3W0_PIG	LOC100524873	11 kDa		unknown	3.0517
47	TRUE	Empty	Cytochrome c oxidase subunit 6C OS=Sus scrofa OX=9823 GN=COX6C PE=3 SV=1	COX6C_PIG (+1)	COX6C	9 kDa		unknown	2.81
48	TRUE	Empty	ATP synthase subunit gamma OS=Sus scrofa domesticus OX=9825 GN=ATP5C1 PE=3 SV=1	A0A0B8RW24_PIG (+2)	ATP5C1	33 kDa		unknown	2.8083
49	TRUE	Empty	Ubiquinol-cytochrome c reductase core protein I OS=Sus scrofa OX=9823 GN=UQCRC1 PE=1 SV=1	A0A287AJH5_PIG	UQCRC1	53 kDa		unknown	2.76
50	TRUE	Empty	NADH-ubiquinone oxidoreductase chain 4 OS=Sus scrofa domesticus OX=9825 GN=ND4 PE=3 SV=1	A0A167NIX5_PIG (+1)	ND4	52 kDa		unknown	2.6164
51	TRUE	Empty	Cluster of NADH:ubiquinone oxidoreductase core subunit S7 OS=Sus scrofa OX=9823 GN=NDUFS7 PE=1 SV=2 (I3LK43_PIG)	I3LK43_PIG [2]	NDUFS7	22 kDa	TRUE	unknown	2.6143
52	TRUE	Empty	Uncharacterized protein OS=Sus scrofa OX=9823 GN=NDUFA13 PE=1 SV=3	F1S6Q1_PIG	NDUFA13	18 kDa		unknown	2.2053
53	TRUE	Empty	Ubiquinol-cytochrome c reductase complex OS=Sus scrofa OX=9823 GN=UQCR10 PE=1 SV=1	Q2EN79_PIG	UQCR10	7 kDa		unknown	2.2007
54	TRUE	Empty	NADH-ubiquinone oxidoreductase chain 1 OS=Sus scrofa domesticus OX=9825 GN=ND1 PE=3 SV=1	B9ZUU7_PIG (+2)	ND1	36 kDa		unknown	1.8939
55	TRUE	Empty	Cluster of Uncharacterized protein OS=Sus scrofa OX=9823 PE=4 SV=1 (A0A287ALC1_PIG)	A0A287ALC1_PIG [6]		65 kDa	TRUE	unknown	1.7148
56	TRUE	Empty	ATPase inhibitor, mitochondrial OS=Sus scrofa OX=9823 GN=ATPIF1 PE=3 SV=2	ATIF1_PIG	ATPIF1	12 kDa		unknown	1.6823
57	TRUE	Empty	NADH dehydrogenase 1 beta subcomplex 6 OS=Sus scrofa OX=9823 GN=NDUFB6 PE=1 SV=1	Q2EN80_PIG	NDUFB6	16 kDa		unknown	1.6741
58	TRUE	Empty	Cytochrome b-c1 complex subunit Rieske, mitochondrial OS=Sus scrofa OX=9823 GN=LOC100522678 PE=1 SV=1	F1RNZ1_PIG	LOC100522678	29 kDa		unknown	1.6125
59	TRUE	Empty	Cluster of Uncharacterized protein OS=Sus scrofa OX=9823 PE=4 SV=6 (A0A075B7H9_PIG)	A0A075B7H9_PIG [3]		13 kDa	TRUE	unknown	1.5971
60	TRUE	Empty	Ubiquinol-cytochrome c reductase complex III subunit VII OS=Sus scrofa OX=9823 GN=UQCRQ PE=1 SV=1	F1RI18_PIG	UQCRQ	10 kDa		unknown	1.4826
61	TRUE	Empty	Uncharacterized protein OS=Sus scrofa OX=9823 PE=1 SV=6	A0A075B7J0_PIG		10 kDa	TRUE	unknown	1.3941
62	TRUE	Empty	NADH:ubiquinone oxidoreductase subunit B9 OS=Sus scrofa OX=9823 GN=NDUFB9 PE=1 SV=1	K7GSE5_PIG	NDUFB9	22 kDa		unknown	1.3453
63	TRUE	Empty	Cytochrome c oxidase subunit 2 OS=Sus scrofa domesticus OX=9825 GN=COX2 PE=3 SV=1	A0A076E9V3_PIG (+17)	COX2	26 kDa		unknown	1.3142
64	TRUE	Empty	Uncharacterized protein OS=Sus scrofa OX=9823 GN=NDUFA9 PE=1 SV=1	A0A287AE88_PIG (+1)	NDUFA9	42 kDa		unknown	1.2939
65	TRUE	Empty	Cytochrome c1 OS=Sus scrofa OX=9823 GN=CYC1 PE=1 SV=1	A0A287AZF9_PIG	CYC1	35 kDa		unknown	1.2296
66	TRUE	Empty	Microsomal glutathione S-transferase 3 OS=Sus scrofa OX=9823 GN=MGST3 PE=1 SV=1	Q2EN77_PIG	MGST3	17 kDa		unknown	1.09
67	TRUE	Empty	Cluster of Uncharacterized protein OS=Sus scrofa OX=9823 GN=CTRB2 PE=3 SV=1 (I3LJ52_PIG)	I3LJ52_PIG [2]	CTRB2	28 kDa	TRUE	unknown	0.96878
68	TRUE	Empty	NADH:ubiquinone oxidoreductase core subunit S8 OS=Sus scrofa OX=9823 GN=NDUFS8 PE=1 SV=1	A0A286ZUN9_PIG (+2)	NDUFS8	24 kDa		unknown	0.92705
69	TRUE	Empty	ATP synthase F(0) complex subunit C1, mitochondrial OS=Sus scrofa OX=9823 GN=ATP5G1 PE=2 SV=1	AT5G1_PIG	ATP5G1	14 kDa		unknown	0.89176
70	TRUE	Empty	Uncharacterized protein OS=Sus scrofa OX=9823 GN=NDUFA11 PE=1 SV=1	I3LGM4_PIG	NDUFA11	15 kDa		unknown	0.86612
71	TRUE	Empty	Uncharacterized protein OS=Sus scrofa OX=9823 PE=4 SV=1	A0A287AA42_PIG (+2)		16 kDa		unknown	0.79718
72	TRUE	Empty	Dihydrolipoyllysine-residue succinyltransferase OS=Sus scrofa OX=9823 GN=DLST-tv1 PE=2 SV=1	K9IW73_PIG (+1)	DLST-tv1	49 kDa		unknown	0.79325
73	TRUE	Empty	Uncharacterized protein OS=Sus scrofa OX=9823 PE=1 SV=1	A0A287B3W6_PIG		30 kDa	TRUE	unknown	0.67923
74	TRUE	Empty	NADH-ubiquinone oxidoreductase chain 5 OS=Sus scrofa OX=9823 GN=NADH5 PE=3 SV=1	B6EDH9_PIG (+8)	NADH5	69 kDa		unknown	0.66869
75	TRUE	Empty	Cytochrome c oxidase subunit 7A2 like OS=Sus scrofa OX=9823 GN=COX7A2L PE=1 SV=3	F1S4V0_PIG	COX7A2L	13 kDa		unknown	0.61154
76	TRUE	Empty	NADH-ubiquinone oxidoreductase chain 3 OS=Sus scrofa OX=9823 GN=ND3 PE=3 SV=1	A9LGI0_PIG (+5)	ND3	13 kDa		unknown	0.59321
77	TRUE	Empty	Cluster of Keratin 1 OS=Sus scrofa OX=9823 GN=KRT1 PE=1 SV=2 (F1SGG3_PIG)	F1SGG3_PIG [11]	KRT1	65 kDa	TRUE	unknown	0.48256
78	TRUE	Empty	Solute carrier family 25 member 4 OS=Sus scrofa OX=9823 GN=SLC25A4 PE=1 SV=1	A0A286ZIE8_PIG (+2)	SLC25A4	33 kDa		unknown	0.46529
79	TRUE	Empty	Uncharacterized protein OS=Sus scrofa OX=9823 PE=4 SV=1	A0A286ZWN6_PIG (+2)		28 kDa		unknown	0.40685
80	TRUE	Empty	ATP synthase, H+ transporting, mitochondrial Fo complex subunit B1 OS=Sus scrofa OX=9823 GN=ATP5F1 PE=1 SV=1	A0A286ZYM6_PIG	ATP5F1	29 kDa		unknown	0.38892
81	TRUE	Empty	Uncharacterized protein OS=Sus scrofa OX=9823 PE=1 SV=1	A0A287AE24_PIG (+1)		24 kDa		unknown	0.30314
82	TRUE	Empty	ATP synthase subunit a OS=Sus scrofa OX=9823 GN=ATP6 PE=4 SV=1	A0A077EVJ4_PIG (+18)	ATP6	25 kDa		unknown	0.28405
83	TRUE	Empty	Cytochrome b OS=Sus scrofa riukiuanus OX=375579 GN=cytb PE=3 SV=1	A0A146GFL7_PIG (+29)	cytb	43 kDa		unknown	0.24908
84	TRUE	Empty	Uncharacterized protein OS=Sus scrofa OX=9823 GN=PRDX3 PE=1 SV=1	F1S418_PIG	PRDX3	28 kDa		unknown	0.24692
85	TRUE	Empty	Cluster of Keratin 10 OS=Sus scrofa OX=9823 GN=KRT10 PE=1 SV=2 (I3LDS3_PIG)	I3LDS3_PIG [11]	KRT10	59 kDa	TRUE	unknown	0.219
86	TRUE	Empty	Uncharacterized protein OS=Sus scrofa OX=9823 GN=HADHB PE=1 SV=2	F1SDN2_PIG	HADHB	51 kDa		unknown	0.20488
87	TRUE	Empty	Cytochrome c oxidase subunit 1 OS=Sus scrofa OX=9823 GN=COX1 PE=3 SV=1	A0A076JEH2_PIG (+7)	COX1	57 kDa		unknown	0.18268
88	TRUE	Empty	Nicotinamide nucleotide transhydrogenase OS=Sus scrofa OX=9823 GN=NNT PE=1 SV=1	A0A286ZZS0_PIG (+2)	NNT	98 kDa		unknown	0.067601
89	TRUE	Empty	Myosin-7 OS=Sus scrofa OX=9823 GN=MYH7 PE=1 SV=1	A0A286ZPQ9_PIG (+5)	MYH7	224 kDa		unknown	0.044212
END OF FILE
