# Supplementary material for: A mitochondrial megachannel resides in monomeric F1FO ATP synthase
Source: Nat Commun. 2019 Dec 20;10:5823. doi: 10.1038/s41467-019-13766-2 (PMC6925261; doi:10.1038/s41467-019-13766-2)
Supplement: Supplementary file 6 — Source Data [file 41467_2019_13766_MOESM6_ESM.xlsx]

## Sheet: Fig. 1d
ATPase activity		PP	PP+O	RP	RP+O
		17.2	1.6	17.2	2
		19.65	0.82	20.5	1.8
		18.7	1.2	17.5	2.9
		21.5	1.1

## Sheet: Fig. 3c
Peak conductance, nS			RL	EL
			1.6	0
			1	0
			1	0
			1.5	0
			1.2	0.05
			1.65	0.1
			1.6	0.03
			1.5	0
			1.6	0
			1.7	0
			1
			1.2
			1.5
			1.65
			1.5
			1.5
			1.1
			1.2
			1.5
			1.5
			1
			1.4
			1.3
			1.2
			1.2
			1.4
			1.4
			1.4
			1.5
			1.4

## Sheet: Fig. 3h
Peak conductance, nS			Control	ATP
			1.6	0.2
			1	0.15
			1	0.2
			1.5	0
			1.2	0
			1.65	0.15
			1.6	0.1
			1.5	0.1
			1.6	0.2
			1.7	0.15
			1	0
			1.2	0.2

## Sheet: Fig. 4c
Peak conductance, nS			Ca2+	ATP
			1.5	0.2
			1.65	0.1
			1.5	0.1
			1	0.05
			1.4	0.05
			1.3	0.05

## Sheet: Fig. 4d
Npo			Control	Ca2+
			0.48	1.77
			0.72	2.16
			0.21	1.41

## Sheet: Fig. 5d
Peak conductance, nS			Control	Ba2+	Gd3+	Oligo
			1.25	0.03	0.03	0.01
			1.15	0.02	0.05	0.02
			1.2	0.05	0.02	0.01
			1	0.06	0.01	0.05
			1.8		0.07	0.07
			1.6			0
			1.1
			1.2
			1.3
			1.5
			1.5
			1
			0.7
			1
			0.7

## Sheet: Supplementary Fig. 1a
Supplementary Fig. 1a. Immunoblot analysis of ATP synthase. The purified protein (sample 1) and porcine heart mitochondrial lysate (sample 2) were tested for the presence of adenine nucleotide translocator 1 (ANT1) and cyclophilin D (CypD). ATP synthase α-subunit was used as a loading control. The presence of ANT1 and CypD was confirmed in mitochondrial lysate but not in purified ATP synthase fra…

## Sheet: Supplementary Fig.3d
Peak conductance, nS			Control	Ba2+
			1.4	0
			0.9
			1.1
			1.8	0.05
			1.2	0.05
			1.1	0
